# Supplementary material for: The Mycovirome in a Worldwide Collection of the Brown Rot Fungus Monilinia fructicola
Source: J Fungi (Basel). 2022 May 6;8(5):481. doi: 10.3390/jof8050481 (PMC9147972; doi:10.3390/jof8050481)
Supplement: Supplementary file 1 [file jof-08-00481-s001.zip › Supplementary Table S1.xlsx]

## Sheet: Foglio1
Supplementary Table S1. List of accession numbers of the sequences used for phylogenetic analyses.
Family	Virus	Accession ID
Leviviridae	Enterobacteria phage GA	P07393.1
	Enterobacteria phage SP	P09675.1
	Escherichia virus MS2	P00585.3
	Escherichia virus Qbeta	NP_046752.1
Binarnaviridae	Botrytis cinerea binarnavirus 2	QJT73725.1
	Erysiphe necator associated narnavirus 13	QJT93745.1
	Monilinia fructicola binarnavirus 1	ON038387
	Plasmopara viticola lesion associated narnavirus 4	QIR30283.1
Mitoviridae	Botrytis cinerea mitovirus 1	CEZ26300.1
	Botrytis cinerea mitovirus 5	QJT73704.1
	Botrytis cinerea mitovirus 6	QHJ68502.1
	Botrytis cinerea mitovirus 9	QKW91256.1
	Bremia lactucae associated mitovirus 1	QIP68024.1
	Cryphonectria parasitica mitovirus 1-NB631	NP 660174.1
	Erysiphe necator associated mitovirus 10	QHD64821.1
	Erysiphe necator associated mitovirus 24	QKI79972.1
	Erysiphe necator associated mitovirus 26	QKI79974.1
	Erysiphe necator associated mitovirus 27	QKI79975.1
	Erysiphe necator associated mitovirus 29	QKI79977.1
	Erysiphe necator associated mitovirus 31	QKI79979.1
	Grapevine associated narnavirus-1	CEZ26304.1
	Gremmeniella abietina non-host-specific mitochondrial RNA virus S1	AEY76153.1
	Monilinia fructicola mitovirus 1	ON038375
	Monilinia fructicola mitovirus 2	ON038376
	Monilinia fructicola mitovirus 3	ON038377
	Monilinia fructicola mitovirus 4	ON038378
	Monilinia fructicola mitovirus 5	ON038379
	Monilinia fructicola mitovirus 6	ON038380
	Monilinia fructicola mitovirus 7	ON038381
	Monilinia fructicola mitovirus 8	ON038382
	Monilinia fructicola mitovirus 9	ON038383
	Monilinia fructicola mitovirus 10	ON038384
	Monilinia fructicola mitovirus 11	ON038385
	Monilinia fructicola mitovirus 12	ON038386
	Ophiostoma mitovirus 3a	NP 660176.1
	Ophiostoma mitovirus 3b	CAJ32468.1
	Ophiostoma mitovirus 4	NP 660179.1
	Ophiostoma mitovirus 5	NP 660180.1
	Ophiostoma mitovirus 6	NP 660181.1
	Plasmopara viticola lesion associated mitovirus 4	QIR30228.1
	Plasmopara viticola lesion associated mitovirus 42	QIR30265.1
	Plasmopara viticola lesion associated mitovirus 49	QIR30272.1
	Sclerotinia nivalis mitovirus 2	ANJ77670.1
	Sclerotinia sclerotiorum mitovirus 2	AGC24231.1
	Sclerotinia sclerotiorum mitovirus 3	AGC24232.1
	Sclerotinia sclerotiorum mitovirus 3-WX	QUE49193.1
	Sclerotinia sclerotiorum mitovirus 4-A	AWY10965.1
	Sclerotinia sclerotiorum mitovirus 6-A2	AWY10968.1
	Sclerotinia sclerotiorum mitovirus 7	AHX84135.1
	Sclerotinia sclerotiorum mitovirus 17	ALD89134.1
	Sclerotinia sclerotiorum mitovirus 19	ALD89136.1
	Sclerotinia sclerotiorum mitovirus 28	AWY10986.1
	Sclerotinia sclerotiorum mitovirus 29	AWY10987.1
	Sclerotinia sclerotiorum mitovirus 33	AWY10991.1
	Sclerotinia sclerotiorum mitovirus 39	QUE49178.1
	Thrips tabaci associated mitovirus 3	QNM37829.1
Narnaviridae	Botrytis cinerea narnavirus 4	QJT73727.1
	Fusarium poae narnavirus 1	BAV56295.1
	Point-Douro narna-like virus	ASA47306.1
	Saccharomyces 20S RNA narnavirus	NP 660178.1
	Saccharomyces 23S RNA narnavirus	AAC98708.1
Botourmiaviridae	Acremonium sclerotigenum ourmia-like virus 1	QDB75006.1
	Aspergillus neoniger ourmia-like virus 1	AZT88620.1
	Botrytis cinerea ourmia-like virus 1	QJT73667.1
	Botrytis cinerea ourmia-like virus 9	QJT73675.1
	Botrytis cinerea ourmia-like virus 11	QJT73677.1
	Botrytis cinerea ourmia-like virus 13	QJT73679.1
	Botrytis cinerea ourmia-like virus 17	QJT73683.1
	Botrytis ourmia-like virus/HAZ2-3	CEZ26310.1
	Cassava virus C	ACI03053.1
	Cladosporium cladosporioides ourmia-like virus 1	QDB74999.1
	Cladosporium cladosporioides ourmia-like virus 2	QDB75008.1
	Cladosporium uredinicola ourmiavirus 1	QDB75001.1
	Cladosporium uredinicola ourmiavirus 2	QDB75002.1
	Colletotrichum gloeosporioides ourmia-like virus 1	QDW80875.1
	Combu positive-strand RNA mycovirus	QAB47442.1
	Entoleuca ourmia-like virus 1	AVD68674.2
	Epicoccum nigrum ourmia-like virus 1	QDB75003.1
	Epicoccum nigrum ourmia-like virus 2	QDB75005.1
	Epirus cherry virus	ACF16357.1
	Erysiphe necator associated ourmia-like virus 130	QKI79959.1
	Erysiphe necator associated ourmia-like virus 23	QKI79853.1
	Grapevine-associated botourmia-like virus 2	QXN75331.1
	Magnaporthe oryzae botourmiavirus 5	QLJ94076.1
	Magnaporthe oryzae botourmiavirus 7	QLJ94431.1
	Magnaporthe oryzae ourmia-like virus	SBQ28480.1
	Magnaporthe oryzae ourmia-like virus 4	QDW80874.1
	Monilinia fructicola ourmia-like virus 1	ON038388
	Monilinia fructicola ourmia-like virus 2	ON038389
	Monilinia fructicola ourmia-like virus 3	ON038390
	Monilinia fructicola ourmia-like virus 4	ON038391
	Monilinia fructicola ourmia-like virus 5	ON038392
	Monilinia fructicola ourmia-like virus 6	ON038393
	Monilinia fructicola ourmia-like virus 7	ON038394
	Monilinia fructicola ourmia-like virus 8	ON038395
	Monilinia fructicola ourmia-like virus 9	ON038396
	Monilinia fructicola ourmia-like virus 10	ON038397
	Monilinia fructicola ourmia-like virus 11	ON038398
	Monilinia fructicola ourmia-like virus 12	ON038399
	Monilinia ourmiavirus A/Mfrg	QED42933.1
	Monilinia ourmiavirus A/Mfrc	QED42954.1
	Monilinia ourmiavirus B	QED42899.1
	Monilinia ourmiavirus I	QED42931.1
	Neofusicoccum parvum ourmia-like virus 1	QDB74998.1
	Oidiodendron maius ourmia-like virus 1	QNN89181.1
	Ourmia melon virus	ACF16360.1
	Penicillium citrinum ourmia-like virus 1	AYP71797.1
	Penicillium sumatrense ourmia-like virus 1	QDB75000.1
	Pestalotiopsis botourmiavirus 2	QTH80196.1
	Phaeoacremonium minimum ourmia-like virus 1	QDB75004.1
	Phaeoacremonium minimum ourmia-like virus 2	QDB75007.1
	Phaeoacremonium minimum ourmia-like virus 3	QDB75009.1
	Phoma matteucciicola ourmia-like virus 1	QIP68359.1
	Phomopsis longicolla RNA virus 1	AMB21743.1
	Plasmopara viticola lesion associated ourmia-like virus 31	QGY72561.1
	Plasmopara viticola lesion associated ourmia-like virus 33	QGY72563.1
	Plasmopara viticola lesion associated ourmia-like virus 44	QGY72574.1
	Plasmopara viticola lesion associated ourmia-like virus 45	QGY72575.1
	Plasmopara viticola lesion associated ourmia-like virus 47	QGY72577.1
	Plasmopara viticola lesion associated ourmia-like virus 63	QGY72593.1
	Plasmopara viticola lesion associated ourmia-like virus 73	QGY72603.1
	Pyricularia oryzae ourmia-like virus 1	BBF90576.1
	Pyricularia oryzae ourmia-like virus 2	BBF90577.1
	Pyricularia oryzae ourmia-like virus 3	BBF90578.1
	Rhizoctonia solani ourmia-like virus 1/RsAG2	ALD89131.1
	Rhizoctonia solani ourmia-like virus 1/Rs	ALD89132.1
	Sclerotinia sclerotiorum ourmia-like virus 1/334	YP_010084711.1
	Sclerotinia sclerotiorum ourmia-like virus 1	ALD89138.1
	Sclerotinia sclerotiorum ourmia-like virus 2	ALD89139.1
	Sclerotinia sclerotiorum ourmia-like virus 3	AWY11006.1
	Sclerotinia sclerotiorum ourmia-like virus 4/2010	QHG11400.1
	Sclerotinia sclerotiorum ourmia-like virus 5	QUE49111.1
	Sclerotinia sclerotiorum ourmia-like virus 6	QUE49114.1
	Sclerotinia sclerotiorum ourmia-like virus 7	QUE49106.1
	Sclerotinia sclerotiorum ourmia-like virus 11	QUE49164.1
	Sclerotinia sclerotiorum ourmia-like virus 13	QUE49117.1
	Sclerotinia sclerotiorum ourmia-like virus 14	QUE49177.1
	Sclerotinia sclerotiorum ourmia-like virus 17	QYU59138.1
	Soybean leaf-associated ourmiavirus 1	ALM62238.1
	Soybean leaf-associated ourmiavirus 2	ALM62250.1
Hypoviridae	Agaricus bisporus virus 2	AQM49946.1
	Beihai hypo-like virus 1	APG76085.1
	Beihai sipunculid worm virus 6	APG76084.1
	Botrytis cinerea hypovirus 1	QBA69887.1
	Botrytis cinerea hypovirus 3	QJT73707.1
	Botrytis cinerea hypovirus 5	QKW91274.1
	Cryphonectria hypovirus 1	AAA67458.1
	Cryphonectria hypovirus 2-NB58	AAA20137.1
	Cryphonectria hypovirus 3	AAF13604.1
	Cryphonectria hypovirus 4	AAQ76546.1
	Entoleuca hypovirus 1	AVD68669.1
	Erysiphe necator associated hypovirus 1	QHD64829.1
	Fusarium graminearum hypovirus 1	AGC75065.1
	Fusarium graminearum hypovirus 2	AKB94065.1
	Fusarium langsethiae hypovirus 1	APL96674.1
	Fusarium oxysporum dianthi hypovirus 2	QHI00074.1
	Fusarium poae hypovirus 1	BAV56305.1
	Macrophomina phaseolina hypovirus 1	ALD89099.1
	Monilinia fructicola hypovirus 1	ON038400
	Monilinia fructicola hypovirus 2	ON038401
	Monilinia hypovirus D	QED42905.1
	Phomopsis longicolla hypovirus	AIG94930.1
	Rosellinia necatrix hypovirus 2	BBB86776.1
	Sclerotinia homoeocarpa hypovirus 1	AZT88612.1
	Sclerotinia sclerotiorum hypovirus 1-A	AWY10948.1
	Sclerotinia sclerotiorum hypovirus 2/SX247	AIA61616.1
	Sclerotinia sclerotiorum hypovirus 2/HBstr-470	QBA69886.1
	Sclerotinia sclerotiorum hypovirus 3	AWY10950.1
	Sclerotinia sclerotiorum hypovirus 7	QUE49155.1
	Sclerotinia sclerotiorum hypovirus 8-WX1	QUE49108.1
	Sclerotium rolfsii hypovirus 1	AZA15168.1
	Trichoderma asperellum hypovirus 1	AZT88614.1
	Trichoderma harzianum hypovirus 1	QGA30970.1
	Valsa ceratosperma hypovirus 1	BAM08994.1
	Wuhan insect virus 14	APG76086.1
Fusariviridae	Agaricus bisporus virus 10	AQM49936.1
	Agaricus bisporus virus 11	AQM49938.1
	Alternaria brassicicola fusarivirus 1	ALW95411.1
	Auricularia heimuer fusarivirus 1	QJP04102.1
	Botrytis cinerea fusarivirus 6	QJT73721.1
	Botrytis cinerea fusarivirus 7	QJT73723.1
	Fusarium graminearum dsRNA mycovirus-1	AAT07067.2
	Fusarium poae fusarivirus 1	BAV56303.1
	Macrophomina phaseolina single-stranded RNA virus 1	ALD89094.1
	Monilinia barnavirus J	QED43004.1
	Monilinia fructicola fusarivirus 1	ON038402
	Monilinia fructicola fusarivirus 2	ON038403
	Monilinia fructicola fusarivirus 3	ON038404
	Monilinia fusarivirus B	QED42906.1
	Monilinia fusarivirus G	QED42908.1
	Neurospora crassa fusarivirus 1	BCL64188.1
	Neurospora discreta fusarivirus 2	BCL64194.1
	Penicillium roqueforti ssRNA mycovirus 1	AII99895.1
	Pleospora typhicola fusarivirus 1	ALO50136.1
	Rosellinia necatrix fusarivirus 1	BAP16392.1
	Sclerotinia homoeocarpa fusarivirus 1	AZT88661.1
	Sclerotinia sclerotiorum fusarivirus 1	YP 009143301.1
	Sclerotinia sclerotiorum fusarivirus 2	QUE49153.1
	Sclerotium rolfsii fusarivirus 2	AZF86098.1
Benyviridae	Agaricus bisporus virus 8	AQM49930.1
	Agaricus bisporus virus 13	AQM49941.1
	Beet necrotic yellow vein virus	NP_705701.1
	Beet soil-borne mosaic virus	APY26919.1
	Bemisia tabaci beny-like virus 6	QWC36506.1
	Burdock mottle virus	YP_008219063.1
	Diabrotica undecimpunctata virus 2	QIT20101.1
	Goji berry chlorosis virus	AYO99569.1
	Hubei Beny-like virus 1	QED42955.1
	Lentinula edodes beny-like virus 1	QOX06057.1
	Lentinula edodes ssRNA mycovirus	BAS04359.1
	Mangifera indica latent virus	AMQ23297.1
	Monilinia benyvirus C	QED42944.1
	Monilinia fructicola beny-like virus 1	ON038406
	Red clover RNA virus 1	AVD98637.1
	Rhizoctonia solani beny-like virus 1	QDW81308.1
	Rice stripe necrosis virus	QUS92504.1
	Sclerotium rolfsii beny-like virus 1	AZF86092.1
	Sichuan mosquito Beny-like virus	UBJ25988.1
	Wheat stripe mosaic virus	QII15610.1
Hepeviridae	Orthohepevirus A	AAC97186.1
Barnaviridae	Monilinia barnavirus A	QED42970.1
	Monilinia fructicola barnavirus 1	ON038405
	Mushroom bacilliform virus LF-1/AUS	Q9YPD5.1
	Rhizoctonia solani barnavirus 1	ALD89112.1
	Riboviria sp.	QDH86694.1
	Sclerotinia sclerotiorum barnavirus 1	QVG71136.1
	Tulasnella barnavirus 1	QNN89176.1
Solemoviridae	Alfalfa enamovirus 1	ANA11694.1
	Artemisia virus A	AFI72874.1
	Beet mild yellowing virus	AAZ57426.1
	Citrus vein enation virus	CCU64232.1
	Pea enation mosaic virus 1	AAA72297.1
	Potato leafroll virus	ARS33717.1
	Rice yellow mottle virus	CAE81329.1
	Ryegrass mottle virus	QIJ70036.1
	Sesbania mosaic virus	AAG01370.2
	Southern bean mosaic virus	AWW05909.1
	Soybean yellow common mosaic virus	BBB03270.1
	Turnip yellows virus	ALL26142.1
